# Supplementary material for: Pattern of Regulatory T Cells, Resident Memory T Cells, and Exhausted T Cells in Human Pericardial Fluid Samples of Cardiovascular Patients
Source: Int J Mol Sci. 2025 Oct 10;26(20):9852. doi: 10.3390/ijms26209852 (PMC12562597; doi:10.3390/ijms26209852)
Supplement: Supplementary file 1 [file ijms-26-09852-s001.zip]

Archive with 1 entries (1 files):
- ijms-3859657-supplementary.pdf
